# Supplementary material for: Social Coordination Maintained by Progressive Delay of Coordination-Dependent Reinforcement
Source: Behav Sci (Basel). 2026 Jun 11;16(6):967. doi: 10.3390/bs16060967 (PMC13295747; doi:10.3390/bs16060967)
Supplement: Supplementary file 1 [file behavsci-16-00967-s001.zip]

Archive with 1 entries (1 files):
- behavsci-4243772-supplementary.pdf
